# Supplementary material for: In steroid-resistant nephrotic syndrome that meets the strict definition, monogenic variants are less common than expected
Source: Pediatr Nephrol. 2024 Aug 2;39(12):3497–503. doi: 10.1007/s00467-024-06468-5 (PMC11511720; doi:10.1007/s00467-024-06468-5)
Supplement: Supplementary file 4 — ESM_3 (XLSX 28 KB) [file 467_2024_6468_MOESM4_ESM.xlsx]

## Sheet: Sheet1
Patient	Gene	Age at genetic analysis	Sex	Trigger of diagnosis	Age at onset of proteinuria	Age at onset of NS	Edema at the onset of NS	Additional immunosuppressive therapy until the results of the genetic analysis were known	Details of additional immunosuppressive therapy	NS-AKI prior to the genetic analysis	CKD stage 5 prior to the genetic analysis	Remission (Complete remission*) prior to the genetic analysis	Initial histopathologic diagnosis	Extrarenal complications	Family history (urinary abnormalities in parents or siblings)
Neph8	No	6	F	NS	6	6	Yes	Yes	MPT and CyA	No	PE+ECUM: 6 y.o.	Yes	No data	Factor 13 lowering	No
Neph10	SMARCAL1	7	M	Proteinuria	7	7	No data	Yes	CyA and MMF	No	No	Yes	FSGS	Farsightedness	No
Neph13	No	22	M	Proteinuria	8	8	Yes	Yes	CyA	No	No	Yes*	FSGS	No	No
Neph14	No	5	M	NS	4	4	No data	Yes	MPT, CyA and MMF	No	No	Yes	FSGS	No	No
Neph18	No	14	F	NS	1	1	Yes	No data	No data	No	No	No	FSGS	No	No
Neph20	NUP93	8	M	Proteinuria	2	7	No data	Yes	MPT, CyA and MMF	No	No	No	FSGS	No	No
Neph24	TRPC6	4	F	NS	4	4	No data	Yes	MPT and CyA	No	No	No	FSGS	No	No
Neph28	No	2	M	NS	2	2	Yes	Yes	MPT and CyA	No	No	No	MGA	No	No
Neph29	No	3	M	NS	3	3	No	Yes	CyA	No	No	No	MGA	No	No
Neph31	No	2	M	NS	2	2	Yes	Yes	MPT and MZR	No	No	Yes*	MGA	No	No
Neph32	No	3	M	NS	3	3	Yes	No	None	No	No	Yes*	MGA	No	No
Neph34	No	2	M	NS	1	1	Yes	No	None	Dialysis, weaning	No	Yes	FSGS	No	No
Neph35	No	12	F	NS	11	11	Yes	Yes	MPT, CyA and MMF	No	No	Yes	FSGS	No	No
Neph38	PLCE1	1	F	Proteinuria	1	1	No	Yes	CyA	No	No	No	FSGS	No	No
Neph39	TRPC6	7	F	Proteinuria	3	6	Yes	Yes	MPT, CyA and MMF	No	PD	No	C1Q	No	No
Neph41	No	1	M	NS	1	1	Yes	Yes	MPT, CyA and MMF	No	No	No	FSGS	No	No
Neph42	No	22	M	NS	7	7	No data	Yes	MPT, CyA, MMF and RTX	No	No	Yes*	FSGS	No	No
Neph43	No	8	F	NS	8	8	No data	Yes	MPT and CyA	No	No	No	FSGS	No	No
Neph44	No	9	F	NS	4	4	No data	No	None	No	No	No	FSGS	Hearing loss, epilepsy, PR	No
Neph47	No	1	M	NS	1	1	No	Yes	MPT	No	No	Yes*	Not performed	No	No
Neph52	WT1	9	F	Proteinuria	6	6	No	Yes	MPT and CyA	No	No	Yes	FSGS (Second:FSGS)	No	No
Neph57	No	5	M	NS	5	5	Yes	Yes	MPT and CyA	No	No	No	MGA	Amblyopia, PR	No
Neph63	No	1	F	NS	1	1	Yes	Yes	MPT	No	No	No	FSGS	No	No
Neph67	No	15	M	NS	11	11	Yes	Yes	MPT, CyA, MMF and RTX	No	No	Yes	FSGS (Second:FSGS, Third:FSGS)	No	No
Neph68	No	5	M	Proteinuria	3	4	No	No	None	No	No	No	No data	PR, epilepsy, microcephaly	No
Neph71	No	9	F	NS	1	1	Yes	No	None	No	No	Yes	DMS	No	No
Neph72	No	20	M	NS	1	1	Yes	Yes	MPT, CyA and MZR	No	No	Yes*	FSGS	No	No
Neph73	No	14	M	NS	6	6	Yes	Yes	MPT, CyA and MMF	No	No	Yes*	MGA (Second:FSGS)	No	No
Neph74	No	3	F	NS	1	1	Yes	No	None	No	PD: 1 y.o.	No	No data	No	No
Neph75	No	22	M	NS	6	6	No	Yes	CyA	No	No	No	FSGS	No	No
Neph82	No	1	M	NS	1	1	Yes	No	None	No	No	No	MGA	No	No
Neph83	No	1	M	NS	1	1	Yes	Yes	MPT and CyA	No	No	No	MGA	No	No
Neph84	No	12	M	Proteinuria	5	6	No data	No	None	No	No	No	MGA	Cerebral palsy, PR	No
Neph85	No	1	M	NS	1	1	Yes	Yes	CyA	No	No	No	FSGS	No	No
Neph86	No	1	M	NS	1	1	No	No	None	No	No	No	No data	No	No
Neph88	No	3	M	NS	2	2	Yes	Yes	MPT and FK	No	PD: 2 y.o.	Yes	Partially glomerulosclerosis	No	No
Neph89	LAMB2	2	M	NS	2	2	Yes	Yes	MPT, FK, MMF and RTX	No	No	No	Partially glomerulosclerosis	PR	No
Neph91	NPHS1	20	F	NS	8	8	No	Yes	MPT and CyA	No	No	No	MGA (Second:MGA)	No	No
Neph98	No	2	M	NS	1	1	Yes	Yes	MPT and RTX	No	No	Yes*	MGA	No	No
Neph102	No	16	F	NS	2	2	Yes	Yes	MPT and CyA	No	PD: 7 y.o., HD: 11 y.o.	Yes*	MGA (Second:FSGS)	No	No
Neph111	No	2	F	NS	2	2	Yes	Yes	MPT and CyA	No	No	Yes*	No data	No	No
Neph115	No	1	F	NS	1	1	Yes	No	None	No	No	No	FSGS	No	No
Neph116	No	1	F	NS	1	1	Yes	No	None	No	No	Yes*	FSGS	No	No
Neph117	No	10	M	NS	10	10	Yes	Yes	MPT	No	No	No	FSGS	No	No
Neph120	No	7	F	NS	3	3	No	No data	No data	No	No	No	MGA (second:FSGS)	PR	No
Neph121	No	7	F	Proteinuria	5	5	No	Yes	CyA	No	No	Yes*	DMP	No	No
Neph130	No	8	F	Proteinuria	6	6	Yes	Yes	CyA and RTX	No	No	Yes*	MGA	No	No
Neph137	WT1	5	F	Proteinuria	2	2	No	Yes	MPT, CyA, MMF and MZR	No	No	Yes	MGA and IgA nephropathy (Second:MGA)	No	No
Neph138	No	7	F	NS	4	4	Yes	Yes	MPT, MMF and RTX	No	No	Yes*	MGA	No	No
Neph149	TRPC6	8	M	Proteinuria	7	8	Yes	Yes	MPT and CyA	No	No	No	MGA	West syndrome	No
Neph150	No	5	M	Proteinuria	3	3	No data	Yes	MPT and CyA	No	No	No	MGA	No	No
Neph158	No	21	M	Proteinuria	7	13	No data	Yes	MPT and CyA	No	PD: 14 y.o., HD: 15 y.o.	No	FSGS (Second:FSGS)	Short stature, scoliosis	No
Neph159	No	13	M	NS	6	6	Yes	Yes	MPT, CyA, FK, MZR and RTX	No	PD: 6 y.o., KT: 11 y.o.	Yes	MGA (Second:FSGS)	No	No
Neph163	No	9	M	Proteinuria	9	9	No	Yes	MPT, CyA and MZR	No	No	Yes*	DMP	No	No
Neph164	No	1	F	NS	1	1	Yes	Yes	MPT and CyA	No	No	Yes	MGA	No	No
Neph165	No	13	M	NS	13	13	Yes	Yes	MPT, CyA, FK, MMF and RTX	No	No	No	MGA	PR, meningocele	No
Neph166	No	1	F	NS	1	1	Yes	Yes	MPT	No	No	No	No data	No	No
Neph169	No	10	F	NS	10	10	Yes	Yes	MPT and CyA	No	No	Yes*	MGA	No	No
Neph172	No	6	M	NS	6	6	Yes	No	None	Dialysis, weaning	No	No	FSGS	No	No
Neph174	No	2	M	NS	2	2	Yes	Yes	MPT, CyA and RTX	No	No	Yes*	No data	No	No
Neph180	No	8	M	NS	4	4	Yes	Yes	MPT and CyA	No	PD: 5 y.o.	No	FSGS	No	No
Neph186	No	1	M	NS	1	1	Yes	Yes	MPT	No	No	No	MGA	No	No
Neph188	No	3	M	NS	1	1	Yes	Yes	MPT and CyA	No	No	Yes*	MGA (Second:FSGS)	No	No
Neph193	No	14	M	NS	13	13	Yes	Yes	MPT and CyA	Dialysis, weaning	No	No	FSGS	No	No
Neph199	No	28	F	Proteinuria	3	3	No	Yes	CyA, CPA and MZR	No	No	Yes*	MGA (Second:MGA, Third:MPG, Fourth:MGA)	No	No
Neph200	No	1	F	NS	1	1	Yes	Yes	MPT	No	No	No	MGA	No	No
Neph206	No	23	M	NS	11	11	Yes	Yes	MPT, CyA, MZR and RTX	No	No	Yes	FSGS	No	No
Neph212	No	12	M	Proteinuria	2	5	No	No	None	No	No	Yes	FSGS	West syndrome, PR	No
Neph213	No	1	M	NS	1	1	Yes	No	None	Dialysis, weaning	No	Yes*	FSGS	No	No
Neph217	No	13	F	NS	1	1	Yes	Yes	MPT, CyA, MMF, MZR and RTX	No	No	Yes*	DMS	No	No
Neph218	No	7	F	NS	7	7	Yes	Yes	CyA	No	No	No	DMP	No	No
Neph220	No	4	M	NS	3	3	Yes	Yes	MPT, CyA and RTX	HD: 3 y.o., weaning	No	Yes*	MGA	No	No
Neph221	No	1	F	NS	1	1	Yes	Yes	CyA	Dialysis, weaning	No	No	MGA	No	No
Neph226	No	5	M	NS	5	5	Yes	Yes	MPT and CyA	No	No	No	FSGS	No	No
Neph227	INF2	22	M	Proteinuria	7	9	No	Yes	MPT, CyA and RTX	No	KT: 13 y.o.	Yes	FSGS	No	No
Neph232	No	17	F	NS	2	2	Yes	Yes	MPT and CyA	No	PD: 3 y.o.	No	FSGS	Short stature, bone deformities	No
Neph235	No	1	M	NS	1	1	Yes	Yes	CyA	No	No	Yes*	Not performed	No	No
Neph237	No	3	F	Proteinuria	3	3	Yes	Yes	MPT, CyA and MZR	No	No	No	FSGS	Double uterus, vaginal cyst	No
Neph242	No	17	F	NS	11	11	Yes	Yes	MPT and CyA	No	No	Yes	MPG	No	No
Neph254	No	1	M	NS	1	1	No data	Yes	MPT and CyA	No	No	Yes	DMP	No	No
Neph257	No	10	F	Proteinuria	1	6	Yes	Yes	MPT, CyA and RTX	No	No	No	FSGS	Dilatation of the common bile duct, PR	No
Neph262	No	10	F	NS	3	3	No data	Yes	MPT, CyA and RTX	No	PD: 7 y.o.	Yes*	FSGS	Short stature	No
Neph273	No	1	F	NS	1	1	Yes	Yes	MPT and CyA	Dialysis, weaning	No	Yes	No data	No	No
Neph276	No	1	F	NS	1	1	No data	Yes	MPT and CyA	No	No	No	FSGS	No	No
Neph277	No	8	F	NS	8	8	Yes	Yes	MPT and CyA	No	No	Yes*	MGA	Precocious puberty	No
Neph282	No	9	F	Proteinuria	7	7	Yes	Yes	CyA	No	No	No	MGA	No	No
Neph283	No	2	M	NS	2	2	No data	Yes	CyA	No	CHD: 2 y.o.	No	MGA	No	Sister: nephrotic syndrome at the age of 2
Neph293	No	3	M	Proteinuria	3	3	No data	No	None	No	No	No	No data	No	No
Neph294	WT1	3	F	NS	1	1	Yes	Yes	MPT and CyA	No	No	No	FSGS	No	No
Neph300	No	3	F	NS	3	3	Yes	Yes	MPT, CyA and RTX	No	No	No	MGA	No	No
Neph303	No	9	M	NS	9	9	Yes	Yes	MPT and CyA	No	No	Yes*	MGA	No	No
Neph307	No	8	F	Proteinuria	6	7	No data	No	None	No	No	No	MGA	Bilateral profound hearing loss, amblyopia	No
Neph308	No	5	F	Proteinuria	5	5	No	Yes	CyA	No	No	No	FSGS	No	No
Neph310	No	2	F	NS	2	2	Yes	Yes	MPT, CyA and MZR	No	No	Yes*	MGA	No	No
Neph313	No	8	F	Proteinuria	8	8	No data	Yes	MPT and CyA	No	No	No	MGA	No	No
Neph315	ACTN4	13	F	Proteinuria	12	13	No data	Yes	MPT and CyA	No	No	No	FSGS	No	No
Neph316	NPHS1	6	M	Proteinuria	6	6	Yes	Yes	MPT and CyA	No	No	No	MGA	No	No
Neph318	No	27	F	Proteinuria	13	14	Yes	Yes	MPT, CyA, MZR and RTX	No	HD: 27 y.o.	No	DMP (Second:FSGS)	No	No
Neph321	No	14	F	Proteinuria	14	14	No data	Yes	MPT and CyA	No	No	Yes	MGA	No	No
Neph322	No	1	M	NS	1	1	Yes	No	None	No	No	No	No data	No	No
Neph329	NUP85	9	F	NS	3	3	Yes	Yes	MPT, CyA and MMF	No	PD: 4 y.o., KT: 5 y.o.	No	FSGS	Learning disabilities, amblyopia	No
Neph330	No	1	M	NS	1	1	Yes	Yes	CyA	No	No	No	No data	No	No
Neph331	No	7	F	Proteinuria	7	7	Yes	Yes	MPT, CyA and MZR	No	No	Yes	Glomerulosclerosis	PR	No
Neph347	No	4	M	Proteinuria	2	2	No data	Yes	MPT and CyA	No	No	Yes	FSGS (Second:FSGS)	No	No
Neph351	No	13	M	NS	13	13	Yes	Yes	MPT and CyA	No	No	No	FSGS	No	No
Neph356	No	13	F	NS	13	13	No data	Yes	CyA	No	No	No	FSGS	No	No
Neph362	No	1	F	NS	1	1	Yes	Yes	CyA	No	No	Yes*	MGA	No	No
Neph363	No	1	M	NS	1	1	Yes	Yes	MPT and CyA	No	No	No	FSGS	No	No
Neph365	No	3	F	Proteinuria	3	3	No data	No	None	No	No	No	Mesangial proliferation	No	No
Neph368	PLCE1	3	F	NS	3	3	Yes	Yes	MPT	No	PD: 3 y.o.	No	Glomerulosclerosis	No	No
Neph371	No	3	M	NS	2	2	Yes	Yes	CyA	No	No	Yes*	MGA	No	Sister, brother, mother, and father: hematuria
Neph373	No	22	M	NS	2	2	Yes	Yes	MPT and CyA	No	No	Yes	DPGN (Second:MGA, Third:FSGS)	No	No
Neph376	No	3	M	Proteinuria	3	3	Yes	Yes	CyA and MMF	No	No	Yes	FSGS	Preterm birth, low birth weight, PR	No
Neph377	No	16	M	NS	16	16	Yes	No	None	No	No	No	FSGS	PR	No
Neph379	WT1	3	F	Proteinuria	1	1	No	Yes	CyA	No	No	Yes*	DMS	No	No
Neph382	No	6	F	NS	6	6	Yes	Yes	MPT and CyA	No	No	Yes	FSGS	No	No
Neph384	No	7	F	NS	7	7	Yes	Yes	MPT and CyA	No	No	No	FSGS	No	No
Neph392	SMARCAL1	6	M	Proteinuria	5	5	No	No	CyA	No	No	No	FSGS	No	No
Neph394	No	10	M	Proteinuria	9	9	No data	Yes	CyA	No	No	Yes	MGA	No	No
Neph395	No	1	F	NS	1	1	Yes	No	None	No	No	Yes	No data	No	No
Neph396	No	2	F	Proteinuria	1	1	Yes	Yes	MPT and CyA	No	No	No	DMP	No	No
Neph397	No	8	M	Proteinuria	8	8	No	Yes	MPT and CyA	No	No	No	FSGS	No	No
Neph400	No	10	M	NS	9	9	Yes	Yes	MPT, CyA and FK	No	No	Yes*	FSGS	ADHD, PRES	No
Neph401	No	1	M	NS	1	1	Yes	Yes	MPT and CyA	No	No	Yes	MGA	No	No
Neph404	ARHGAP24	15	F	NS	5	5	Yes	Yes	MPT, CyA and RTX	No	No	Yes	DMP (Second:FSGS)	No	No
Neph405	No	2	M	Proteinuria	2	2	Yes	Yes	CyA	No	No	Yes*	No data	Dilated cardiomyopathy	No
Neph407	No	1	M	NS	1	1	Yes	Yes	MPT and CyA	No	No	Yes*	No data	Thrombocytopenia and hepatomegaly	No
Neph408	No	18	F	NS	12	12	No data	Yes	MPT, CyA and MZR	No	No	Yes*	DMP	No	No
Neph414	No	7	M	NS	6	6	Yes	Yes	MPT and CyA	No	No	Yes	MGA	No	No
Neph416	No	2	F	NS	2	2	Yes	Yes	CyA	No	No	No	FSGS	No	No
Neph418	No	16	M	Proteinuria	13	15	Yes	Yes	CyA	No	No	Yes*	MGA	No	No
Neph419	No	8	M	Proteinuria	7	8	No	No	None	No	No	No	FSGS	No	No
Neph420	No	11	M	Proteinuria	11	11	No data	Yes	MPT and CyA	No	No	No	No data	No	No
Neph425	No	2	M	NS	2	2	Yes	Yes	CyA	No	No	Yes	DMP	No	No
Neph435	No	2	F	NS	1	1	Yes	Yes	MPT, CyA, MMF and RTX	No	No	Yes*	MGA	No	No
Neph439	No	3	M	Proteinuria	3	3	No	No	None	No	No	Yes	FSGS	No	No
Neph442	No	4	M	NS	3	3	Yes	Yes	MPT, CyA and RTX	No	No	Yes*	MGA	No	No
Neph443	No	1	F	NS	1	1	Yes	Yes	MPT and CyA	No	No	Yes*	MGA	No	No
Neph445	No	4	M	Proteinuria	3	3	No	Yes	MPT	No	No	Yes	MGA	Speech delay	No
Neph446	No	12	M	Proteinuria	12	12	No data	Yes	MPT and CyA	No	No	No	FSGS	No	No
Neph448	No	7	F	NS	7	7	Yes	Yes	CyA	No	No	Yes	No data	No	No
Neph451	No	1	M	NS	1	1	Yes	Yes	MPT and CyA	No	No	Yes	FSGS	No	No
Neph458	No	15	M	NS	15	15	Yes	Yes	CyA	No	No	Yes*	FSGS	No	No
Neph459	No	9	M	NS	9	9	No data	No	None	No	No	No	FSGS	No	No
Neph466	No	3	M	NS	2	2	No data	No	None	No	No	Yes*	No data	No	No
Neph467	No	13	F	NS	13	13	Yes	Yes	MPT, CyA and RTX	No	No	Yes	FSGS	No	No
Neph471	No	41	M	NS	14	14	Yes	Yes	MPT, CyA and RTX	No	PD: 16 y.o., KT: 20 y.o.	Yes*	FSGS	No	No
Neph474	No	3	M	NS	1	1	Yes	Yes	MPT	No	No	Yes*	MGA	No	No
Neph476	No	1	M	NS	1	1	Yes	Yes	MPT	No	No	Yes*	FSGS	No	No
Neph477	No	1	M	NS	1	1	Yes	Yes	CyA	No	No	Yes*	MGA	No	No
Neph479	WT1	3	F	Proteinuria	3	3	No	No	None	No	No	No	FSGS	Strabismus	No
Neph482	No	11	F	NS	11	11	Yes	Yes	MPT and CyA	No	No	Yes	FSGS	No	No
Neph484	No	8	M	NS	8	8	Yes	Yes	MPT and CyA	No	No	Yes	FSGS	No	No
Neph485	No	1	M	NS	1	1	Yes	Yes	MPT and CyA	CHD, weaning	No	Yes	FSGS	No	No
Neph497	No	1	M	NS	1	1	No data	No	None	No	PD: 1 y.o.	No	FSGS	Optic disc recess enlargement	No
Neph499	No	16	M	NS	13	13	Yes	Yes	CyA	No	No	Yes	FSGS (Second:FSGS)	No	No
Neph502	No	3	F	Proteinuria	3	3	Yes	Yes	MPT and CyA	No	No	Yes	MGA	No	No
Neph503	No	1	F	NS	1	1	Yes	Yes	MPT, CyA and RTX	No	No	Yes	MGA	No	No
Neph506	No	1	F	NS	1	1	Yes	Yes	MPT and CyA	No	No	Yes	MGA	Vaginal atresia	No
Neph510	No	1	M	NS	1	1	Yes	Yes	MPT and CyA	No	No	Yes*	MGA	No	No
Neph521	No	1	M	NS	1	1	Yes	Yes	CyA	No	No	Yes	FSGS	Epilepsy	No
Neph522	No	1	F	NS	1	1	Yes	No data	No data	No	No	Yes	Not performed	No	No
Neph532	No	1	M	NS	1	1	No data	No	None	No	No	No	MGA	No	No
Neph535	No	11	M	NS	1	1	Yes	Yes	CyA	No	No	Yes*	FSGS	PR	No
Neph546	No	7	M	NS	6	6	Yes	Yes	MPT and CyA	No	No	Yes	FSGS	No	No
Neph550	No	2	M	NS	2	2	Yes	Yes	MPT	No	No	Yes*	FSGS	Hypospadias	No
Neph560	No	6	M	NS	6	6	Yes	Yes	MPT and CyA	No	No	Yes*	MGA	No	No
Neph561	No	1	F	NS	1	1	Yes	Yes	MPT, CyA and RTX	No	No	Yes	FSGS	No	No
Neph570	No	2	M	NS	2	2	Yes	Yes	MPT and CyA	No	No	Yes	FSGS	No	No
Neph571	No	14	M	NS	14	14	Yes	Yes	MPT and CyA	Dialysis, weaning	No	Yes	MGA	No	No
Neph572	No	9	M	NS	9	9	No data	Yes	MPT and CyA	No	No	Yes*	Not performed	No	No
Neph573	COL4A4	14	M	NS	14	14	Yes	Yes	CyA	CHD, weaning	No	Yes*	Not performed	No	Mother and twin sister: hematuria
Neph578	No	2	M	NS	2	2	Yes	Yes	CyA	No	No	No	MGA	No	No
Neph579	No	1	F	NS	1	1	Yes	No	None	No	No	Yes*	MGA	No	No
Neph584	No	12	F	NS	12	12	Yes	Yes	CyA	No	No	Yes	FSGS	No	No
Neph593	No	4	F	Proteinuria	3	3	No data	Yes	CyA	No	No	Yes	DMP	No	No
Neph594	WT1	13	F	Proteinuria	3	3	No	Yes	CyA, MZR and RTX	No	No	No	FSGS	No	No
Neph601	No	16	M	NS	5	5	Yes	Yes	CyA, MZR and RTX	No	No	Yes*	MGA	No	No
Neph602	No	3	F	NS	3	3	Yes	Yes	MPT and CyA	CHD, weaning	No	Yes	Not performed	No	No
Neph610	No	1	F	NS	1	1	Yes	Yes	MPT and CyA	No	No	Yes	DMP	No	No
Neph614	No	1	F	NS	1	1	Yes	Yes	CyA	No	No	Yes	No data	Hearing loss (GJB2 heterozygous mutation)	No
Neph618	No	2	F	NS	2	2	Yes	Yes	MPT, CyA and MMF	No	No	Yes	DMP	No	No
Neph619	No	4	M	NS	4	4	Yes	Yes	MPT, CyA and RTX	No	No	Yes	MGA	No	No
Neph622	No	6	M	NS	6	6	Yes	Yes	MPT and CyA	No	No	Yes	MGA	No	No
Neph626	No	13	M	NS	13	13	Yes	Yes	MPT and CyA	No	No	Yes	FSGS	No	No
