# Supplementary material for: In steroid-resistant nephrotic syndrome that meets the strict definition, monogenic variants are less common than expected
Source: Pediatr Nephrol. 2024 Aug 2;39(12):3497–503. doi: 10.1007/s00467-024-06468-5 (PMC11511720; doi:10.1007/s00467-024-06468-5)
Supplement: Supplementary file 5 — ESM_4 (XLSX 17 KB) [file 467_2024_6468_MOESM5_ESM.xlsx]

## Sheet: Sheet1
Patient	Gene	Gene variant	Amino acid variant	ACMG rating	Evidence of pathogenicity	PMID (if previously reported)	Inheritance from parents		dbSNP	gnomAD v4.1.0	Tommo54K
							Father	Mother
Neph10	SMARCAL1 (NM_014140.3)	c.678_679delAG c.2416T>C	p.Gly227Valfs*36 p.Trp806Arg	P LP	PVS1, PM2, PM3 PM1, PM2, PM3, PP3	#31937884 #31937884	- +	+ -	none none	none none	none 0.000018
Neph392	SMARCAL1	c.1736C>T c.2449C>T	p.Ser579Leu p.Arg817Cys	LP LP	PM1, PM2. PM3, PP3, PP5 PM1, PM2, PM3, PP3	#11799392 #22998683	No data No data	No data No data	rs1694331040 rs794727171	none 6.978e-7	none 0.000009
Neph20	NUP93 (NM_014669.4)	c.727A>T c.2137-18G>A	p.Lys243＊ Exon20 skip	P LP	PVS1, PM2, PM3 PS1, PM2, PM3	#31015583 #31015583	No data No data	- +	none rs376379631	none 0.0001854	none none
Neph24	TRPC6 (NM_004621.5)	c.2645-1G>A	-	LP	PS2, PM2	#31937884	-	-	rs1858801099	none	none
Neph39	TRPC6	c.2683C>T	p.Arg895Cys	LP	PM1, PM2, PP3, PP5	#15924139	-	-	rs121434394	none	none
Neph149	TRPC6	c.326G>A	p.Gly109ASp	LP	PS1, PM1, PM2, PP3	#31937884	No data	No data	none	none	none
Neph38	PLCE1 (NM_016341.3)	c.1477C>T (Homozygous)	p.Arg493＊	P	PVS1, PM2, PP5	#17086182	No data No data	+ -	rs121912601	1.026e-05	none
Neph368	PLCE1	c.6141_6144delAAAT c.3279+1G>T	p.Glu2049Lysfs*12 -	P LP	PVS1, PM2, PM3 PS1, PM2, PM3	Novel #18065803	- +	+ -	none none	none none	none none
Neph52	WT1 (NM_24426.5)	c.1447+5G>A	-	LP	PS1, PM2, PP5	#1302008	No data	No data	rs587776576	none	none
Neph137	WT1	c.1447+4C>T	-	LP	PS1, PM2, PP5	#9398852	No data	-	rs587776577	6.846e-07	none
Neph294	WT1	c.1349A>C	p.His450Pro	LP	PS1, PM1, PM2, PP3	#34386660	No data	-	none	none	none
Neph379	WT1	c.1358delT	p.Val453Glyfs*19	LP	PVS1, PM2	Novel	-	-	none	none	none
Neph479	WT1	c.1447+4C>T	-	LP	PS1, PM2, PP5	#9398852	No data	No data	rs587776577	6.846e-07	none
Neph594	WT1	c.1447+5G>A	-	LP	PS1, PM2, PP5	#1302008	-	-	rs58776576	none	none
Neph89	LAMB2 (NM_002292.3)	c.821T>C (Homozygous)	p.Leu274Pro	LP	PM1, PM2, PP3, PP5	#31937884	No data No data	+ -	none	6.842e-07	4.6e-05
Neph91	NPHS1 (NM_004646.3)	c.105G>C c.2515delC	p.Trp35Cys p.Gln839Argfs*8	LP LP	PS1, PM1, PM2, PM3, PP3 PS1, PM2, PM3, PP5	#31937884 #19321760	No data No data	No data No data	none rs386833918	none none	none 0.000414
Neph316	NPHS1	c.215G>A c.2464G>A	p.Gly72Asp p.Val822Met	LP LP	PM1, PM2, PM3, PP3 PS1, PM1, PM2, PP3	Novel #17290294	+ -	- +	none rs267606918	none 0.000016	none 0.001584
Neph227	INF2 (NM_022489.3)	c.658G>A	p.Glu220Lys	LP	PM1, PM2, PP3, PP5	#20023659	-	-	rs530391015	6.851e-7	none
Neph315	ACTN4 (NM_004924.4)	c.459C>A	p.Phe153Leu	LP	PS1, PM1, PM2, PP3	#36176665	-	-	none	none	none
Neph329	NUP85 (NM_024844.4)	c.1379G>A chromosome 17 q25.1 partial deletion	p.Arg460Gln -	LP LP	PM1, PM2, PM3, BP4 PVS1, PM2	Novel Novel	+ -	- +	rs1159700153 none	0.000006157 none	0.000009 none
Neph404	ARHGAP24 (NM_001025616.2)	c.1217G>T	p.Ser406Ile	LP	PS2, PM2, BP4	Novel	-	-	rs1258803674	0.000002052	none
Neph573	COL4A4 (NM_000092.4)	c.4483_4484dupTA	p.Leu1496Thrfs*57	LP	PS2, PM2	Novel	-	-	none	none	none
